# Supplementary material for: Development of a Novel Energy Saving and Environmentally Friendly Starch via a Graft Copolymerization Strategy for Efficient Warp Sizing and Easy Removal
Source: Polymers (Basel). 2024 Jan 8;16(2):182. doi: 10.3390/polym16020182 (PMC10820382; doi:10.3390/polym16020182)
Supplement: Supplementary file 1 [file polymers-16-00182-s001.zip]

Archive with 1 entries (1 files):
- polymers-2661193-supplementary.pdf
